# Supplementary material for: Recovering What Matters: High Protein Recovery after Endotoxin Removal from LPS-Contaminated Formulations Using Novel Anti-Lipid A Antibody Microparticle Conjugates
Source: Int J Mol Sci. 2023 Sep 12;24(18):13971. doi: 10.3390/ijms241813971 (PMC10531372; doi:10.3390/ijms241813971)
Supplement: Supplementary file 1 [file ijms-24-13971-s001.zip]

Archive with 1 entries (1 files):
- ijms-2595981-supplementary.pdf
